# Supplementary material for: Benchmarking the ACEnano Toolbox for Characterisation of Nanoparticle Size and Concentration by Interlaboratory Comparisons
Source: Molecules. 2021 Sep 1;26(17):5315. doi: 10.3390/molecules26175315 (PMC8433974; doi:10.3390/molecules26175315)
Supplement: Supplementary file 1 [file molecules-26-05315-s001.zip]

Archive with 1 entries (1 files):
- molecules-1291058-supplementary.pdf
